# Supplementary material for: The best surgical strategy for anal fistula based on a network meta-analysis
Source: Oncotarget. 2017 Oct 12;8(58):99075–84. doi: 10.18632/oncotarget.21836 (PMC5716793; doi:10.18632/oncotarget.21836)
Supplement: Supplementary file 2 [file oncotarget-08-99075-s002.xlsx]

## Sheet: Sheet1
Item	Relative Effect (95% Credible Interval)
Healing time
	AF	-9.02 (-22.07, 4.76)	8.87 (-1.26, 18.56)	-18.48 (-30.62, -4.61)	-7.52 (-15.29, -0.26)	-16.40 (-23.99, -9.11)	1.46 (-8.88, 14.77)
	9.02 (-4.76, 22.07)	Fe	17.75 (9.44, 25.61)	-9.56 (-17.15, -1.05)	1.44 (-13.87, 16.05)	-7.31 (-23.14, 7.24)	10.29 (1.38, 22.20)
	-8.87 (-18.56, 1.26)	-17.75 (-25.61, -9.44)	Fo	-27.48 (-34.20, -18.61)	-16.41 (-28.82, -3.43)	-25.28 (-37.50, -12.68)	-7.53 (-11.94, 0.69)
	18.48 (4.61, 30.62)	9.56 (1.05, 17.15)	27.48 (18.61, 34.20)	Fo+Ms	10.94 (-4.40, 25.62)	2.15 (-13.63, 16.31)	19.79 (11.18, 31.25)
	7.52 (0.26, 15.29)	-1.44 (-16.05, 13.87)	16.41 (3.43, 28.82)	-10.94 (-25.62, 4.40)	SL	-8.87 (-16.67, -1.58)	8.93 (-3.47, 24.54)
	16.40 (9.11, 23.99)	7.31 (-7.24, 23.14)	25.28 (12.68, 37.50)	-2.15 (-16.31, 13.63)	8.87 (1.58, 16.67)	SL+BP	17.84 (5.64, 33.49)
	-1.46 (-14.77, 8.88)	-10.29 (-22.20, -1.38)	7.53 (-0.69, 11.94)	-19.79 (-31.25, -11.18)	-8.93 (-24.54, 3.47)	-17.84 (-33.49, -5.64)	SP
Faecal Incontinence
	AF	0.00 (0.00, 2.1E7)	0.40 (0.04, 3.82)	0.03 (0.00, 9.1E9)	1.22 (0.10, 11.75)	0.12 (0.00, 4.02)	0.37 (0.03, 2.47)	0.39 (0.01, 13.89)	0.00 (0.00, 4.1E6)
	36050.41 (0.00, 5.3E25)	FG	14899.16 (0.00, 1.46E25)	2243.45 (0.00, 3.5E23)	40631.32 (0.00, 6.1E25)	3793.15 (0.00, 2.0E25)	13398.94 (0.00, 2.2E25)	17035.67 (0.00, 2.6E25)	0.21 (0.02, 2.70)
	2.49 (0.26, 27.38)	0.00 (0.00, 6.4E7)	FP	0.07 (0.00, 3.1E10)	3.33 (0.11, 80.74)	0.32 (0.00, 22.44)	1.02 (0.03, 17.42)	1.10 (0.01, 77.45)	0.00 (0.00, 1.07E10)
	36.32 (0.00, 1.2E15)	0.00 (0.00, 2.2E15)	14.22 (0.00, 4.6E14)	Fe	44.92 (0.00, 8.1E14)	3.82 (0.00, 8.3E14)	9.87 (0.00, 4.4E14)	13.32 (0.00, 4.4E14)	0.00 (0.00, 5.2E14)
	0.82 (0.09, 9.66)	0.00 (0.00, 1.1E7)	0.30 (0.01, 9.44)	0.02 (0.00, 7.6E9)	Fo	0.11 (0.00, 1.70)	0.35 (0.01, 5.92)	0.36 (0.00, 23.56)	0.00 (0.00, 2.4E6)
	8.38 (0.25, 711.11)	0.00 (0.00, 1.0E8)	3.10 (0.04, 459.23)	0.26 (0.00, 1.0E11)	9.17 (0.59, 371.64)	Fo+Ms	3.94 (0.03, 305.44)	4.53 (0.01, 718.79)	0.00 (0.00, 2.2E7)
	2.71 (0.41, 38.45)	0.00 (0.00, 5.5E7)	0.98 (0.06, 37.73)	0.10 (0.00, 5.9E10)	2.87 (0.17, 106.12)	0.25 (0.00, 31.42)	SL	1.17 (0.05, 24.49)	0.00 (0.00, 1.0E7)
	2.56 (0.07, 168.84)	0.00 (0.00, 6.8E7)	0.91 (0.01, 126.57)	0.08 (0.00, 1.1E11)	2.80 (0.04, 417.41)	0.22 (0.00, 81.72)	0.85 (0.04, 21.04)	SL+BP	0.00 (0.00, 1.4E7)
	161271.66 (0.00, 1.6E26)	4.68 (0.37, 50.02)	64225.07 (0.00, 4.2E25)	10201.36 (0.00, 9.0E23)	177880.96 (0.00, 2.0E26)	13688.05 (0.00, 7.0E24)	57570.41 (0.00, 8.4E26)	80675.22 (0.00, 1.0E26)	SP
Recurrence
	AF	3.65 (0.03, 390.17)	1.2E11 (4.84, 1.9E31)	4.8E12 (3.85, 7.4E33)	2.2E13 (33.18, 3.4E34)	0.31 (0.01, 8.50)	18.28 (0.00, 6.2E26)	0.96 (0.01, 154.95)	0.80 (0.00, 1100.39)	1.00 (0.03, 35.88)	0.09 (0.00, 10.32)	2.0E10 (6.18, 4.0E33)
	0.27 (0.00, 37.67)	AF+FG	3.7E10 (0.82, 6.6E29)	1.5E12 (0.44, 2.3E33)	7.0E12 (5.25, 9.3E33)	0.08 (0.00, 28.56)	3.95 (0.00, 2.3E26)	0.26 (0.00, 274.51)	0.22 (0.00, 1258.12)	0.28 (0.00, 114.21)	0.03 (0.00, 21.00)	5.9E10 (0.71, 7.9E33)
	0.00 (0.00, 0.21)	0.00 (0.00, 1.22)	BP	0.25 (0.00, 33.47)	1.20 (0.00, 1068.94)	0.00 (0.00, 0.08)	0.00 (0.00, 2.2E28)	0.00 (0.00, 0.09)	0.00 (0.00, 0.17)	0.00 (0.00, 0.23)	0.00 (0.00, 0.04)	0.10 (0.00, 399.71)
	0.00 (0.00, 0.26)	0.00 (0.00, 2.26)	3.97 (0.03, 531.81)	BP+FG	4.55 (0.04, 571.64)	0.00 (0.00, 0.10)	0.00 (0.00, 2.9E19)	0.00 (0.00, 0.15)	0.00 (0.00, 0.23)	0.00 (0.00, 0.35)	0.00 (0.00, 0.05)	0.36 (0.00, 395.95)
	0.00 (0.00, 0.03)	0.00 (0.00, 0.19)	0.83 (0.00, 856.04)	0.22 (0.00, 28.12)	FG	0.00 (0.00, 0.01)	0.00 (0.00, 5.9E18)	0.00 (0.00, 0.02)	0.00 (0.00, 0.03)	0.00 (0.00, 0.04)	0.00 (0.00, 0.00)	0.08 (0.00, 10.66)
	3.24 (0.12, 119.12)	12.32 (0.04, 4281.17)	3.9E11 (12.79, 5.7E11)	1.4E13 (9.79, 3.8E34)	7.7E13 (75.57, 1.0E36)	FP	57.86 (0.00, 2.6E27)	3.18 (0.01, 1561.79)	2.65 (0.00, 7882.14)	3.21 (0.03, 508.12)	0.28 (0.00, 121.39)	7.3E12(14.91, 1.0E33)
	0.05 (0.00, 5.8E34)	0.25 (0.00, 2.5E36)	1.0E9 (0.00, 1.3E43)	3.3E14 (0.00, 5.9E40)	1.7E15 (0.00, 1.5E50)	0.02 (0.00, 2.0E34)	Fe	0.04 (0.00, 3.3E34)	0.06 (0.00, 2.6E34)	0.06 (0.00, 7.7E34)	0.01 (0.00, 6.8E33)	1.7E14 (0.00, 5.4E48)
	1.04 (0.01, 185.04)	3.91 (0.00, 4554.13)	1.3E11 (11.00, 1.8E30)	5.8E12 (6.46, 1.4E34)	2.9E13 (62.07, 7.1E34)	0.31 (0.00, 163.89)	22.96 (0.00, 4.1E26)	Fo	0.86 (0.01, 134.16)	1.02 (0.00, 492.68)	0.09 (0.00, 96.56)	2.9E12 (14.96, 4.4E33)
	1.25 (0.00, 1910.93)	4.56 (0.00, 26041.06)	1.9E11 (5.83, 1.9E29)	6.0E12 (4.39, 7.1E33)	2.9E14 (38.68, 6.4E35)	0.38 (0.00, 1084.83)	17.74 (0.00, 6.6E26)	1.16 (0.01, 178.24)	Fo+Ms	1.24 (0.00, 4235.63)	0.11 (0.00, 633.22)	3.0E12 (6.18, 2.8E34)
	1.00 (0.03, 34.35)	3.52 (0.01, 1444.86)	1.4E11 (4.38, 2.7E30)	4.9E12 (2.87, 9.6E33)	2.2E13 (25.32, 4.5E34)	0.31 (0.00, 38.69)	15.90 (0.00, 6.8E26)	0.98 (0.00, 484.29)	0.81 (0.00, 2430.93)	SL	0.09 (0.00, 34.04)	1.8E12 (4.48, 2.9E34)
	11.06 (0.10, 1278.25)	38.56 (0.05, 38620.91)	1.5E22 (22.29, 3.4E33)	4.9E13 (20.97, 1.3E35)	2.0E14 (202.74, 5.4E35)	3.52 (0.01, 1100.94)	188.17 (0.00, 9.2E27)	11.03 (0.01, 12507.83)	9.09 (0.00, 53601.19)	11.13 (0.03, 3650.40)	SL+BP	2.2E13 (36.35, 6.1E34)
	0.00 (0.00, 0.16)	0.00 (0.00, 1.41)	10.36 (0.00, 49897.94)	2.78 (0.00, 3000.17)	12.72 (0.09, 1562.34)	0.00 (0.00, 0.07)	0.00 (0.00, 7.2E19)	0.00 (0.00, 0.07)	0.00 (0.00, 0.16)	0.00 (0.00, 0.22)	0.00 (0.00, 0.03)	SP
